# Supplementary material for: Multinucleation of Incubated Cells and Their Morphological Differences Compared to Mononuclear Cells
Source: Micromachines (Basel). 2019 Feb 25;10(2):156. doi: 10.3390/mi10020156 (PMC6412785; doi:10.3390/mi10020156)
Supplement: Supplementary file 1 [file micromachines-10-00156-s001.zip]

Archive with 1 entries (1 files):
- micromachines-446039-supplementary.avi
